# Supplementary material for: A Mild Increase in Serum Creatinine after Surgery Is Associated with Increased Mortality
Source: J Clin Med. 2024 Aug 20;13(16):4905. doi: 10.3390/jcm13164905 (PMC11355709; doi:10.3390/jcm13164905)
Supplement: Supplementary file 1 [file jcm-13-04905-s001.zip]

Archive with 1 entries (1 files):
- jcm-3121020-supplementary.pdf
